# Supplementary material for: Vibrio cholerae serogroup O5 was responsible for the outbreak of gastroenteritis in Czechoslovakia in 1965
Source: Microb Genom. 2024 Sep 5;10(9):001282. doi: 10.1099/mgen.0.001282 (PMC11561587; doi:10.1099/mgen.0.001282)
Supplement: Uncited Table S1. [file mgen-10-01282-s001.xlsx]

## Sheet: Origine
Phylogeny order	name	Species	Serogroup	country	Year	Source	Lineage according to Dorman et al (Nat Commun 2020)	reference	Accession numbers
1	07-2435	Vibrio metoecus		USA	2004	Clinical	/	Orata et al, Genome Biol Evol 2015	GCA_001402165.1
2	RC341	Vibrio metoecus		USA	1998	Environmental	/	Haley et al, BMC Microbiol 2010	GCA_000176215.1
3	RC586	Vibrio parilis		USA	1999	Environmental	/	Haley et al, BMC Microbiol 2010	GCA_000176715.1
4	CCBT0102	Vibrio cholerae	non-O1	Argentina	2000	Environmental	/	Dorman et al, Nat Commun 2020	ERS2493687
5	SIO	Vibrio cholerae	non agglutinable	United States (CA)	2000	Environmental	/	Watve et al, Genome Announc 2016	SRR4039816
6	CCBT0082	Vibrio cholerae	non-O1	Argentina	1996	Environmental	/	Dorman et al, Nat Commun 2020	ERS2493667
7	CCBT0096	Vibrio cholerae		Argentina	1996	Environmental	/	Dorman et al, Nat Commun 2020	ERS2493681
8	CCBT0042	Vibrio cholerae	non-O1	Argentina	1996	Clinical	/	Dorman et al, Nat Commun 2020	ERS2493633
9	NCTC_30	Vibrio cholerae	O2 (reportedly)	Egypt	1916	Clinical	/	Dorman et al, Proc R Soc B 2019	LS997867 / LS997868
10	CCBT0079	Vibrio cholerae	non-O1	Argentina	1996	Clinical	/	Dorman et al, Nat Commun 2020	ERS2493666
11	VC034	Vibrio cholerae	non-O1	Argentina	1993	Clinical	/	Dorman et al, Nat Commun 2020	ERS2865811
12	CCBT0084	Vibrio cholerae	O1 (genomically non-O1)	Argentina	1995	Clinical	/	Dorman et al, Nat Commun 2020	ERS2493669
13	HE_09	Vibrio cholerae	non O1	Haiti	2010	Environmental	/	Hasan et al, Proc Natl Acad Sci USA 2012	SRR135541
14	87211	Vibrio cholerae	non O1	Mexico	1991	Clinical	/	Domman et al, Science 2017	ERR044778
15	Mex1	Vibrio cholerae		Mexico	1991	Clinical	/	Domman et al, Science 2017	ERR063672
16	CCBT0086	Vibrio cholerae	non-O1	Argentina	1996	Environmental	/	Dorman et al, Nat Commun 2020	ERS2493671
17	CCBT0081	Vibrio cholerae	non-O1	Argentina	1996	Clinical	/	Dorman et al, Nat Commun 2020	ERS2493975
18	CCBT0007	Vibrio cholerae	non-O1	Argentina	1996	Clinical	/	Dorman et al, Nat Commun 2020	ERS2493600
19	HE-16	Vibrio cholerae	non O1	Haiti	2010	Environmental	/	Hasan et al, Proc Natl Acad Sci USA 2012	SRR227317
20	CCBT0043	Vibrio cholerae	non-O1	Argentina	1996	Clinical	/	Dorman et al, Nat Commun 2020	ERS2493634
21	CCBT0053	Vibrio cholerae	non-O1	Argentina	1996	Clinical	/	Dorman et al, Nat Commun 2020	ERS2493643
22	CCBT0058	Vibrio cholerae	non-O1	Argentina	1996	Clinical	/	Dorman et al, Nat Commun 2020	ERS2493973
23	CCBT0090	Vibrio cholerae	non-O1	Argentina	1996	Clinical	/	Dorman et al, Nat Commun 2020	ERS2493675
24	MP_070116	Vibrio cholerae	O139	Bangladesh	2013	Clinical	/	Dorman et al, Sci Rep 2019	ERR568405
25	CCBT0493	Vibrio cholerae	non-O1 non-O139	Argentina	2004	Clinical	/	Dorman et al, Nat Commun 2020	ERS2494086
26	CCBT0500	Vibrio cholerae	O1 (genomically non-O1)	Argentina	1993	Clinical	/	Dorman et al, Nat Commun 2020	ERS2494093
27	VL426	Vibrio cholerae	non O1	UK	Unknown	Environmental	/	Chun et al, Proc Natl Acad Sci USA 2009	ACHV00000000
28	VC012	Vibrio cholerae	non-O1	Argentina	1992	Environmental	/	Dorman et al, Nat Commun 2020	ERS2708174
29	01-8_S93	Vibrio cholerae	not stated explicity	China	2001	Clinical	/	Wang et al, PLoS Negl Trop Dis 2020	GCA_009747165.1
30	09-30_S43	Vibrio cholerae	not stated explicity	China	2009	Clinical	/	Wang et al, PLoS Negl Trop Dis 2020	GCA_009747115.1
31	00-13_S31	Vibrio cholerae	not stated explicity	China	2000	Clinical	/	Wang et al, PLoS Negl Trop Dis 2020	GCA_009747245.1
32	HE_48	Vibrio cholerae	non O1	Haiti	2010	Environmental	/	Hasan et al, Proc Natl Acad Sci USA 2012	SRR135542
33	VC010	Vibrio cholerae	non-O1	Argentina	1993	Clinical	/	Dorman et al, Nat Commun 2020	ERS2708172
34	CCBT0087	Vibrio cholerae	non-O1	Argentina	1996	Clinical	A4	Dorman et al, Nat Commun 2020	ERS2493672
35	CCBT0008	Vibrio cholerae	O1 (genomically non-O1)	Argentina	1993	Environmental	A4	Dorman et al, Nat Commun 2020	ERS2493601
36	CCBT0018	Vibrio cholerae	non-O1	Argentina	1996	Clinical	A4	Dorman et al, Nat Commun 2020	ERS2493611
37	HE_39	Vibrio cholerae	non O1	Haiti	2010	Environmental	/	Hasan et al, Proc Natl Acad Sci USA 2012	SRR135547
38	HE_46	Vibrio cholerae	non O1	Haiti	2010	Environmental	/	Hasan et al, Proc Natl Acad Sci USA 2012	SRR346405
39	CCBT0495	Vibrio cholerae	non-O1 non-O139	Argentina	2005	Clinical	/	Dorman et al, Nat Commun 2020	ERS2494088
40	HC_1A2	Vibrio cholerae	non O1	Haiti	2010	Clinical	/	Hasan et al, Proc Natl Acad Sci USA 2012	SRR135604
41	HC_56A1	Vibrio cholerae	non O1	Haiti	2010	Clinical	/	Hasan et al, Proc Natl Acad Sci USA 2012	SRR227328
42	HE46	Vibrio cholerae	non agglutinable	Haiti	2011	Environmental	/	Watve et al, Genome Announc 2016	SRR4039820
43	TUC_T717	Vibrio cholerae	O1	Argentina	1998	Clinical	/	Domman et al, Science 2017	ERR1024533
44	TUC_T1437	Vibrio cholerae	O1	Argentina	1997	Clinical	/	Domman et al, Science 2017	ERR1024541
45	2370	Vibrio cholerae	O1	Mexico	2001	Environmental	ELA-4	Domman et al, Science 2017	ERR108526
46	2709	Vibrio cholerae	O1	Mexico	2001	Environmental	ELA-4	Domman et al, Science 2017	ERR108527
47	CM 91-3	Vibrio cholerae	O1	Mexico	1983	Environmental	ELA-4	Domman et al, Science 2017	ERR2008764
48	CP1035	Vibrio cholerae	O1	Mexico	2004	Clinical	MX-1	Choi et al, mBio 2016	PRJNA63989
49	1148	Vibrio cholerae	O1	Mexico	2004	Clinical	MX-1	Domman et al, Science 2017	ERR108533
50	98/659	Vibrio cholerae	O1	Mexico	1998	Clinical	MX-1	Domman et al, Science 2017	ERR2008427
51	98/660	Vibrio cholerae	O1	Mexico	1998	Clinical	MX-1	Domman et al, Science 2017	ERR2008428
52	1474	Vibrio cholerae	O1	Mexico	2007	Clinical	MX-1	Domman et al, Science 2017	ERR108538
53	99/1468	Vibrio cholerae	O1	Mexico	1999	Clinical	MX-1	Domman et al, Science 2017	ERR2008355
54	98/2222	Vibrio cholerae	O1	Mexico	1998	Clinical	MX-1	Domman et al, Science 2017	ERR2008432
55	99/19C	Vibrio cholerae	O1	Mexico	1999	Clinical	MX-1	Domman et al, Science 2017	ERR2008351
56	98/1453c	Vibrio cholerae	O1	Mexico	1998	Clinical	MX-1	Domman et al, Science 2017	ERR2008429
57	00/51.7	Vibrio cholerae	O1	Mexico	2000	Clinical	MX-1	Domman et al, Science 2017	ERR2008744
58	CCBT0496	Vibrio cholerae	non-O1	Argentina	1994	Clinical	/	Dorman et al, Nat Commun 2020	ERS2494089
59	HE_45	Vibrio cholerae	non O1	Haiti	2010	Environmental	/	Hasan et al, Proc Natl Acad Sci USA 2012	SRR221551
60	HC_43B1	Vibrio cholerae	non O1	Haiti	2010	Clinical	/	Hasan et al, Proc Natl Acad Sci USA 2012	SRR212959
61	HC_41B1	Vibrio cholerae	non O1	Haiti	2010	Clinical	/	Hasan et al, Proc Natl Acad Sci USA 2012	SRR350020
62	09-4_S9	Vibrio cholerae	not stated explicity	China	2009	Environmental	/	Wang et al, PLoS Negl Trop Dis 2020	GCA_009747075.1
63	00-3_S89	Vibrio cholerae	not stated explicity	China	2000	Carrier	/	Wang et al, PLoS Negl Trop Dis 2020	GCA_009747185.1
64	07-10_S110	Vibrio cholerae	not stated explicity	China	2007	Clinical	/	Wang et al, PLoS Negl Trop Dis 2020	GCA_009747145.1
65	10-4_S18	Vibrio cholerae	not stated explicity	China	2010	Clinical	/	Wang et al, PLoS Negl Trop Dis 2020	GCA_009746995.1
66	01-7_S33	Vibrio cholerae	not stated explicity	China	2001	Clinical	/	Wang et al, PLoS Negl Trop Dis 2020	GCA_009747175.1
67	08-23_S136	Vibrio cholerae	not stated explicity	China	2008	Carrier	/	Wang et al, PLoS Negl Trop Dis 2020	GCA_009747085.1
68	06-9_S159	Vibrio cholerae	not stated explicity	China	2006	Clinical	/	Wang et al, PLoS Negl Trop Dis 2020	GCA_009747155.1
69	2633-78	Vibrio cholerae	O1	Brazil	1978	Environmental	ELA-1	Watve et al, Genome Announc 2016	SRR4039813
70	2631-78	Vibrio cholerae	O1	United States (LA)	1978	Environmental	ELA-1	Watve et al, Genome Announc 2016	SRR4039826
71	TUC_T610	Vibrio cholerae	O1	Argentina	1994	Clinical	ELA-1	Domman et al, Science 2017	ERR1024539
72	TUC_T13074	Vibrio cholerae	O1	Argentina	1994	Clinical	ELA-1	Domman et al, Science 2017	ERR1024535
73	TUC_T522	Vibrio cholerae	O1	Argentina	1998	Clinical	ELA-1	Domman et al, Science 2017	ERR1024537
74	TUC_VC591_14	Vibrio cholerae	O1	Argentina	2014	Clinical	ELA-1	Domman et al, Science 2017	ERR1024542
75	TUC_T5957	Vibrio cholerae	O1	Argentina	1993	Clinical	ELA-1	Domman et al, Science 2017	ERR1024538
76	TUC_T12550	Vibrio cholerae	O1	Argentina	1995	Clinical	ELA-1	Domman et al, Science 2017	ERR1024534
77	TUC_T2220	Vibrio cholerae	O1	Argentina	1994	Clinical	ELA-1	Domman et al, Science 2017	ERR1024536
78	1074-78	Vibrio cholerae	O1	Brazil	1978	Environmental	ELA-1	Domman et al, Science 2017	ERR2008765
79	1074-78 (resequenced)	Vibrio cholerae	O1	Brazil	1978	Environmental	ELA-1	Watve et al, Genome Announc 2016	SRR4039812
80	116063	Vibrio cholerae	O1	Brazil	1978	Clinical	ELA-1	Unpublished (University of Maryland)	APFK01000000
81	TM11079_80	Vibrio cholerae	O1	Brazil	1980	Environmental	ELA-1	Chun et al, Proc Natl Acad Sci USA 2009	ACHW00000000
82	CNRVC140120	Vibrio cholerae	O1	Brazil	1991	Clinical	ELA-1	Domman et al, Science 2017	ERR976491
83	CNRVC140119	Vibrio cholerae	O1	Brazil	1992	Clinical	ELA-1	Domman et al, Science 2017	ERR976490
84	C 8481	Vibrio cholerae	O1	Brazil	1991	Clinical	ELA-1	Domman et al, Science 2017	ERR2008771
85	Amazonia	Vibrio cholerae	O1	Brazil	1991	Clinical	ELA-1	Thompson et al, J Bacteriol 2011	PRJNA224116
86	3222	Vibrio cholerae	O1	Brazil	1991	Clinical	ELA-1	Domman et al, Science 2017	ERR2008754
87	TUC_J31_W	Vibrio cholerae	non O1	Argentina	2000	Environmental	/	Domman et al, Science 2017	ERR1024527
88	C 8108	Vibrio cholerae	O1	Trinidad	1992	Environmental	/	Domman et al, Science 2017	ERR2008770
89	CCBT0129	Vibrio cholerae	non-O1	Argentina	1993	Environmental	/	Dorman et al, Nat Commun 2020	ERS2493718
90	CCBT0162	Vibrio cholerae	non-O1	Argentina	1992	Environmental	/	Dorman et al, Nat Commun 2020	ERS2493715
91	CCBT0094	Vibrio cholerae	non-O1	Argentina	1996	Clinical	/	Dorman et al, Nat Commun 2020	ERS2493679
92	TUC_T777	Vibrio cholerae	O1	Argentina	1994	Clinical	/	Domman et al, Science 2017	ERR1024540
93	CCBT0411	Vibrio cholerae	O1 (genomically O1)	Argentina	1993	Clinical	/	Dorman et al, Nat Commun 2020	ERS2493953
94	857	Vibrio cholerae	O1	Bangladesh	1996	Environmental	/	Watve et al, Genome Announc 2016	SRR4039802
95	692-79	Vibrio cholerae	O1	United States (LA)	1979	Environmental	/	Watve et al, Genome Announc 2016	SRR4039805
96	CT5369-93	Vibrio cholerae	O1	Brazil	1993	Environmental	/	Unpublished (Los Alamos National Laboratory)	PRJNA40501
97	B4202-64	Vibrio cholerae	O5	Philippines	1964	Clinical	/	Murase et al, Microb Genom 2022	DRR213498
98	CNCTC 6536	Vibrio cholerae	O5	Czechoslovakia	1965	Clinical		This study	ERR13133351, CP147726, CP147727
99	V51	Vibrio cholerae	O141	USA	1987	Clinical	/	Chun et al, Proc Natl Acad Sci USA 2009	AAKI02000000
100	3568-07	Vibrio cholerae	O141	Mexico	2007	Environmental	/	Watve et al, Genome Announc 2016	SRR4039819
101	CP1110	Vibrio cholerae	O75	USA	2010	Clinical	/	Haley et al, PLoS ONE 2014	NZ_AMWF00000000
102	VC48	Vibrio cholerae	non agglutinable	United States (FL)	1981	Environmental	/	Watve et al, Genome Announc 2016	SRR4039822
103	00/3259	Vibrio cholerae	O1	Mexico	2000	Clinical	MX-3	Domman et al, Science 2017	ERR2008417
104	00/3240	Vibrio cholerae	O1	Mexico	2000	Clinical	MX-3	Domman et al, Science 2017	ERR2008435
105	00/3260	Vibrio cholerae	O1	Mexico	2000	Clinical	MX-3	Domman et al, Science 2017	ERR2008743
106	848	Vibrio cholerae	O1	Mexico	2000	Environmental	/	Domman et al, Science 2017	ERR108523
107	3272-78	Vibrio cholerae	O1	United States (MD)	1977	Environmental	ELA-2	Watve et al, Genome Announc 2016	SRR4039804
108	S-29	Vibrio cholerae	O1	Australia	2010	Environmental	ELA-2	Islam et al, Open Biol 2013	ERR063656
109	3223-74	Vibrio cholerae	O1	Guam	1974	Environmental	ELA-2	Watve et al, Genome Announc 2016	SRR4039810
110	3225-74	Vibrio cholerae	O1	Guam	1974	Environmental	ELA-2	Watve et al, Genome Announc 2016	SRR4039811
111	C 7654	Vibrio cholerae	O1	USA	1991	Environmental	ELA-2	Domman et al, Science 2017	ERR2008768
112	1354	Vibrio cholerae	O1	Mexico	2001	Environmental	ELA-2	Domman et al, Science 2017	ERR108528
113	3145	Vibrio cholerae	O1	Mexico	2007	Clinical	ELA-2	Domman et al, Science 2017	ERR163251
114	2523-87	Vibrio cholerae	O1	United States (LA)	1974	Environmental	ELA-2	Watve et al, Genome Announc 2016	SRR4039809
115	909	Vibrio cholerae	O1	Mexico	1999	Clinical	ELA-2	Domman et al, Science 2017	ERR108521
116	2908	Vibrio cholerae	O1	Mexico	2008	Clinical	ELA-2	Domman et al, Science 2017	ERR163257
117	2479-86	Vibrio cholerae	O1	United States (LA)	1986	Environmental	ELA-2	Watve et al, Genome Announc 2016	SRR4039806
118	99/2114	Vibrio cholerae	O1	Mexico	1999	Clinical	ELA-2	Domman et al, Science 2017	ERR2008357
119	C 7641	Vibrio cholerae	O1	Guatemala	1991	Environmental	ELA-2	Domman et al, Science 2017	ERR2008767
120	CCBT0045	Vibrio cholerae	non-O1	Argentina	1996	Clinical	/	Dorman et al, Nat Commun 2020	ERS2493636
121	10432_62	Vibrio cholerae	O27	Philippines	1962	Clinical	/	Johnson et al, Genome Announc 2015	GCF_000969265_1
122	CCBT0044	Vibrio cholerae	non-O1	Argentina	1996	Clinical	/	Dorman et al, Nat Commun 2020	ERS2493635
123	CCBT0033	Vibrio cholerae	non-O1	Argentina	1996	Clinical	/	Dorman et al, Nat Commun 2020	ERS2493624
124	CCBT0060	Vibrio cholerae	non-O1	Argentina	1992	Environmental	/	Dorman et al, Nat Commun 2020	ERS2493647
125	CCBT0099	Vibrio cholerae	non-O1	Argentina	1992	Environmental	/	Dorman et al, Nat Commun 2020	ERS2493684
126	CCBT0146	Vibrio cholerae	non-O1	Argentina	1992	Environmental	/	Dorman et al, Nat Commun 2020	ERS2493990
127	VC008	Vibrio cholerae	non-O1	Argentina	1993	Clinical	/	Dorman et al, Nat Commun 2020	ERS2708170
128	CCBT0112	Vibrio cholerae	non-O1	Argentina	1992	Environmental	/	Dorman et al, Nat Commun 2020	ERS2493697
129	VC002	Vibrio cholerae	non-O1	Argentina	1992	Environmental	/	Dorman et al, Nat Commun 2020	ERS2708164
130	CCBT0106	Vibrio cholerae	non-O1	Argentina	1992	Environmental	/	Dorman et al, Nat Commun 2020	ERS2493691
131	VC001	Vibrio cholerae	non-O1	Argentina	1992	Environmental	/	Dorman et al, Nat Commun 2020	ERS2708163
132	CCBT0131	Vibrio cholerae	O1 (genomically non-O1)	Argentina	1993	Environmental	A2	Dorman et al, Nat Commun 2020	ERS2493978
133	CCBT0135	Vibrio cholerae	O1 (genomically non-O1)	Argentina	1993	Environmental	A2	Dorman et al, Nat Commun 2020	ERS2493979
134	CCBT0136	Vibrio cholerae	O1 (genomically non-O1)	Argentina	1993	Clinical	A2	Dorman et al, Nat Commun 2020	ERS2493980
135	TUC_NI16	Vibrio cholerae	O1	Nicaragua	Unknown	Clinical	/	Domman et al, Science 2017	ERR1024544
136	TP	Vibrio cholerae	non agglutinable	United States (CA)	2000	Environmental	/	Watve et al, Genome Announc 2016	SRR4039817
137	RC385	Vibrio cholerae	O135	USA	1998	Environmental	/	Chun et al, Proc Natl Acad Sci USA 2009	AAKH02000000
138	VC53	Vibrio cholerae	non agglutinable	United States (AL)	2009	Environmental	/	Watve et al, Genome Announc 2016	SRR4039823
139	VC56	Vibrio cholerae	O1	United States (AL)	2009	Environmental	/	Watve et al, Genome Announc 2016	SRR4039824
140	CCBT0054	Vibrio cholerae	non-O1	Argentina	1996	Clinical	/	Dorman et al, Nat Commun 2020	ERS2493644
141	CCBT0063	Vibrio cholerae	non-O1	Argentina	1992	Clinical	/	Dorman et al, Nat Commun 2020	ERS2493650
142	BJG_01	Vibrio cholerae	non-O1	USA	2010	Clinical	/	Haley et al, PLoS ONE 2014	NZ_AFOU00000000
143	CCBT0119	Vibrio cholerae	non-O1	Argentina	1992	Environmental	/	Dorman et al, Nat Commun 2020	ERS2493976
144	CCBT0073	Vibrio cholerae	non-O1	Argentina	1992	Environmental	/	Dorman et al, Nat Commun 2020	ERS2493660
145	CCBT0020	Vibrio cholerae	non-O1	Argentina	1997	Clinical	/	Dorman et al, Nat Commun 2020	ERS2493613
146	TUC_T2734	Vibrio cholerae	non O1	Argentina	2004	Clinical	/	Domman et al, Science 2017	ERR1024543
147	CCBT0491	Vibrio cholerae		Argentina	2004	Clinical	A3	Dorman et al, Nat Commun 2020	ERS2494084
148	VC024	Vibrio cholerae	non-O1	Argentina	2000	Clinical	A3	Dorman et al, Nat Commun 2020	ERS2865801
149	CCBT0443	Vibrio cholerae	non-O1	Argentina	1993	Clinical	A3	Dorman et al, Nat Commun 2020	ERS2494032
150	CCBT0151	Vibrio cholerae	O1 (genomically non-O1)	Argentina	1993	Clinical	A3	Dorman et al, Nat Commun 2020	ERS2493727
151	1835	Vibrio cholerae	O1	Mexico	2003	Clinical	/	Domman et al, Science 2017	ERR108530
152	644	Vibrio cholerae	O1	Mexico	2002	Clinical	/	Domman et al, Science 2017	ERR108529
153	VC22	Vibrio cholerae	O1	United States (FL)	1981	Environmental	/	Watve et al, Genome Announc 2016	SRR4039821
154	10-3_S17	Vibrio cholerae	not stated explicity	China	2010	Clinical	/	Wang et al, PLoS Negl Trop Dis 2020	GCA_009747015.1
155	09-3_S42	Vibrio cholerae	not stated explicity	China	2009	Clinical	/	Wang et al, PLoS Negl Trop Dis 2020	GCA_009747065.1
156	00-14_S88	Vibrio cholerae	not stated explicity	China	2000	Clinical	/	Wang et al, PLoS Negl Trop Dis 2020	GCA_009747305.1
157	12129_1	Vibrio cholerae	O1	Australia	1985	Environmental	/	Chun et al, Proc Natl Acad Sci USA 2009	ACFQ00000000
158	LMA3984_4 (additional sequence)	Vibrio cholerae	O1	Brazil	2007	Environmental	ELA-5	Chapparro et al, J Microbiol Meth 2011	GCF_000195065_1
159	354	Vibrio cholerae	O1	Bolivia	1991	Environmental	ELA-5	Domman et al, Science 2017	ERR2008755
160	C 7965	Vibrio cholerae	O1	Bolivia	1991	Environmental	ELA-5	Domman et al, Science 2017	ERR2008769
161	1582	Vibrio cholerae	O1	Mexico	2003	Environmental	/	Domman et al, Science 2017	ERR108531
162	VC009	Vibrio cholerae	non-O1	Argentina	1993	Clinical	/	Dorman et al, Nat Commun 2020	ERS2708171
163	TMA_21	Vibrio cholerae	non O1	Brazil	1982	Environmental	/	Chun et al, Proc Natl Acad Sci USA 2009	ACHY00000000
164	EM-1676A	Vibrio cholerae	O1	Bangladesh	2011	Environmental	/	Unpublished (University of Maryland)	GCA_000348345.2
165	MZO_3	Vibrio cholerae	O37	Bangladesh	2001	Clinical	/	Chun et al, Proc Natl Acad Sci USA 2009	AAUU01000000
166	MZO_2	Vibrio cholerae	O14	Bangladesh	2001	Clinical	/	Chun et al, Proc Natl Acad Sci USA 2009	AAWF01000000
167	MZO-2 (resequenced)	Vibrio cholerae	O14	Bangladesh	2001	Clinical	/	Watve et al, Genome Announc 2016	SRR4039814
168	623_39	Vibrio cholerae	non O1	Bangladesh	2002	Environmental	/	Chun et al, Proc Natl Acad Sci USA 2009	AAWG00000000
169	NHCC008D	Vibrio cholerae	O1	Bangladesh	2010	Clinical	/	Unpublished (University of Maryland)	PRJNA76249
170	AM_19226	Vibrio cholerae	O39	Bangladesh	2001	Clinical	/	Chun et al, Proc Natl Acad Sci USA 2009	AATY01000000
171	HE-25	Vibrio cholerae	non O1	Haiti	2010	Environmental	/	Unpublished (University of Maryland)	ALEC01000001 / ALEC01000013
172	KNE109A	Vibrio cholerae		Kenya	2009	Environmental	/	Kiiru et al, PLoS ONE 2013	ERR117502
173	KNE109B	Vibrio cholerae		Kenya	2009	Environmental	/	Kiiru et al, PLoS ONE 2013	ERR117505
174	S-18	Vibrio cholerae	non O1	Australia	2009	Environmental	/	Islam et al, Open Biol 2013	ERR063653
175	CCBT0026	Vibrio cholerae	non-O1	Argentina	1996	Clinical	/	Dorman et al, Nat Commun 2020	ERS2493619
176	CCBT0115	Vibrio cholerae	non-O1	Argentina	1992	Clinical	/	Dorman et al, Nat Commun 2020	ERS2493700
177	2806	Vibrio cholerae	O14	Mexico	2010	Clinical	/	Domman et al, Science 2017	ERR163269
178	CCBT0494	Vibrio cholerae	non-O1 non-O139	Argentina	2003	Clinical	/	Dorman et al, Nat Commun 2020	ERS2494087
179	KNE114	Vibrio cholerae		Kenya	2009	Environmental	/	Kiiru et al, PLoS ONE 2013	ERR117494
180	CCBT0101	Vibrio cholerae	non-O1	Argentina	1992	Clinical	/	Dorman et al, Nat Commun 2020	ERS2493686
181	CCBT0117	Vibrio cholerae	non-O1	Argentina	1992	Environmental	/	Dorman et al, Nat Commun 2020	ERS2493702
182	CCBT0093	Vibrio cholerae	non-O1	Argentina	1996	Clinical	/	Dorman et al, Nat Commun 2020	ERS2493678
183	1587	Vibrio cholerae	O12	Peru	1994	Clinical	/	Chun et al, Proc Natl Acad Sci USA 2009	AAUR01000000
184	CCBT0061	Vibrio cholerae	non-O1	Argentina	1992	Clinical	A1	Dorman et al, Nat Commun 2020	ERS2493648
185	CCBT0072	Vibrio cholerae	non-O1	Argentina	1992	Clinical	A1	Dorman et al, Nat Commun 2020	ERS2493659
186	CCBT0113	Vibrio cholerae	non-O1	Argentina	1992	Clinical	A1	Dorman et al, Nat Commun 2020	ERS2493698
187	04-1_S36	Vibrio cholerae	not stated explicity	China	2004	Clinical	/	Wang et al, PLoS Negl Trop Dis 2020	GCA_009746685.1
188	06-18_S40	Vibrio cholerae	not stated explicity	China	2006	Clinical	/	Wang et al, PLoS Negl Trop Dis 2020	GCA_009746945.1
189	09-34_S47	Vibrio cholerae	not stated explicity	China	2009	Clinical	/	Wang et al, PLoS Negl Trop Dis 2020	GCA_009746835.1
190	09-36_S48	Vibrio cholerae	not stated explicity	China	2009	Clinical	/	Wang et al, PLoS Negl Trop Dis 2020	GCA_009746825.1
191	11-4_S24	Vibrio cholerae	not stated explicity	China	2011	Environmental	/	Wang et al, PLoS Negl Trop Dis 2020	GCA_009746845.1
192	10-1_S10	Vibrio cholerae	not stated explicity	China	2010	Environmental	/	Wang et al, PLoS Negl Trop Dis 2020	GCA_009746895.1
193	08-1_S127	Vibrio cholerae	not stated explicity	China	2008	Clinical	/	Wang et al, PLoS Negl Trop Dis 2020	GCA_009746805.1
194	06-6_S157	Vibrio cholerae	not stated explicity	China	2006	Clinical	/	Wang et al, PLoS Negl Trop Dis 2020	GCA_009746965.1
195	07-11_S111	Vibrio cholerae	not stated explicity	China	2007	Environmental	/	Wang et al, PLoS Negl Trop Dis 2020	GCA_009746885.1
196	07-6_S126	Vibrio cholerae	not stated explicity	China	2007	Clinical	/	Wang et al, PLoS Negl Trop Dis 2020	GCA_009746905.1
197	05-14_S103	Vibrio cholerae	not stated explicity	China	2005	Clinical	/	Wang et al, PLoS Negl Trop Dis 2020	GCA_009747005.1
198	2012Env_9	Vibrio cholerae	O1	Haiti	2012	Environmental	ELA-3	Azarian et al, Sci Rep 2016	GCF_000788715_2
199	Env_390	Vibrio cholerae	O1	Haiti	2012	Environmental	ELA-3	Azarian et al, Sci Rep 2016	GCF_001854425_1
200	97/670	Vibrio cholerae	O1	Mexico	1997	Clinical	ELA-3	Domman et al, Science 2017	ERR2008747
201	2710	Vibrio cholerae	O1	Mexico	2001	Environmental	ELA-3	Domman et al, Science 2017	ERR108524
202	2174	Vibrio cholerae	O1	Mexico	2001	Environmental	ELA-3	Domman et al, Science 2017	ERR108525
203	CCBT0174	Vibrio cholerae	O1 (genomically O1)	Argentina	1997	Clinical	ELA-3	Dorman et al, Nat Commun 2020	ERS2494074
204	CP1037	Vibrio cholerae	O1	Mexico	2003	Environmental	ELA-3	Choi et al, mBio 2016	PRJNA63991
205	1146	Vibrio cholerae	O1	Mexico	2004	Clinical	ELA-3	Domman et al, Science 2017	ERR108532
206	CCBT0118	Vibrio cholerae	non-O1 (genomically O1)	Argentina	1996	Clinical	ELA-3	Dorman et al, Nat Commun 2020	ERS2493703
207	3271	Vibrio cholerae	O1	Mexico	2009	Clinical	ELA-3	Domman et al, Science 2017	ERR163258
208	00/3242	Vibrio cholerae	O1	Mexico	2000	Clinical	ELA-3	Domman et al, Science 2017	ERR2008416
209	09-41_S154	Vibrio cholerae	not stated explicity	China	2009	Clinical	/	Wang et al, PLoS Negl Trop Dis 2020	GCA_009746985.1
210	2012EL_1759	Vibrio cholerae	non O1	Haiti	2012	Environmental	/	Azarian et al, Sci Rep 2016	PRJNA207363
211	TUC_Me3	Vibrio cholerae	non O1	Argentina	1995	Clinical	/	Domman et al, Science 2017	ERR1024532
212	CCBT0077	Vibrio cholerae	non-O1	Argentina	1996	Clinical	/	Dorman et al, Nat Commun 2020	ERS2493664
213	V52-AAKJ02	Vibrio cholerae	O37	Sudan	1968	Clinical	/	Chun et al, Proc Natl Acad Sci USA 2009	AAKJ02000000
214	V52	Vibrio cholerae	O37	Sudan	1968	Clinical	/	Watve et al, Genome Announc 2016	SRR4039818
215	CNRVC150137	Vibrio cholerae	O37	Sudan	1969	Clinical	/	Domman et al, Science 2017	ERR2008311
216	1322-69	Vibrio cholerae	O37	India	1969	Clinical	/	Murase et al, Microb Genom 2022	DRR213484
217	CNRVC930125	Vibrio cholerae	O37	Sudan	1968	Clinical	/	Domman et al, Science 2017	ERR2008312
218	ATCC 25872	Vibrio cholerae	O37			Clinical	/	Dorr et al, ISME J 1968	CP047305 / CP047306
219	ATCC 25874 (= FDAARGOS_102)	Vibrio cholerae	O37			Clinical	/	Unpublished (University of Maryland)	GCA_001525525
220	CNRVC150136	Vibrio cholerae	O37	Sudan	1968	Clinical	/	Domman et al, Science 2017	ERR2008310
221	RC27	Vibrio cholerae	O1	Indonesia	1991	Clinical	Classical	Unpublished (Los Alamos National Laboratory)	PRJNA40505
222	97639_1	Vibrio cholerae	O1	Mexico	1995	Clinical	Classical	Domman et al, Science 2017	ERR044789
223	93154	Vibrio cholerae	O1	Mexico	1996	Clinical	Classical	Domman et al, Science 2017	ERR044790
224	O395	Vibrio cholerae	O1	India	1965	Clinical	Classical	Feng et al, PLoS ONE 2008	GCF_000021625_1
225	GP8	Vibrio cholerae	O1	India	1970	Clinical	Classical	Mutreja et al, Nature 2011	ERR018129
226	A70	Vibrio cholerae	O1	Bangladesh	1969	Clinical	Classical	Mutreja et al, Nature 2011	ERR018133
227	GP16	Vibrio cholerae	O1	India	1971	Clinical	Classical	Mutreja et al, Nature 2011	ERR018184
228	A389	Vibrio cholerae	O1	Bangladesh	1987	Clinical	Classical	Mutreja et al, Nature 2011	ERR018178
229	Mex15	Vibrio cholerae	O1	Mexico	1997	Clinical	Classical	Domman et al, Science 2017	ERR042755
230	95409	Vibrio cholerae	O1	Mexico	1997	Clinical	Classical	Domman et al, Science 2017	ERR044792
231	Mex16	Vibrio cholerae	O1	Mexico	1997	Clinical	Classical	Domman et al, Science 2017	ERR042756
232	95412	Vibrio cholerae	O1	Mexico	1997	Clinical	Classical	Domman et al, Science 2017	ERR044793
233	MAK757	Vibrio cholerae	O1	Celebes Islands	1937	Clinical	/	Chun et al, Proc Natl Acad Sci USA 2009	AAUS00000000
234	M66	Vibrio cholerae	O1	Indonesia	1937	Clinical	/	Feng et al, PLoS ONE 2008	CP001233_CP001234
235	NCTC_9420	Vibrio cholerae	O1	Egypt	1954	Clinical	/	Hu et al, Proc Natl Acad Sci USA 2016	GCF_001887615_1
236	NCTC_8457	Vibrio cholerae	O1	Egypt	1930	Clinical	/	Chun et al, Proc Natl Acad Sci USA 2009	AAWD01000000
237	NCTC_5395	Vibrio cholerae	O1	Iraq	1938	Clinical	/	Hu et al, Proc Natl Acad Sci USA 2016	GCF_001887515_1
238	BX330286	Vibrio cholerae	O1	Australia	1986	Environmental	/	Chun et al, Proc Natl Acad Sci USA 2009	ACIA00000000
239	M2140	Vibrio cholerae	O1	Australia	1977	Not noted	/	Hu et al, Proc Natl Acad Sci USA 2016	GCF_001887635_1
240	E1320	Vibrio cholerae	O1	China	1974	Not noted	/	Hu et al, Proc Natl Acad Sci USA 2016	GCF_001887415_1
241	C5	Vibrio cholerae	O1	Indonesia	1957	Not noted	7PET	Hu et al, Proc Natl Acad Sci USA 2016	GCF_001887395_1
242	E9120	Vibrio cholerae	O1	Indonesia	1961	Not noted	7PET	Hu et al, Proc Natl Acad Sci USA 2016	GCF_001887655_1
243	CRC1106	Vibrio cholerae	O1	India	1964	Not noted	7PET	Hu et al, Proc Natl Acad Sci USA 2016	GCF_001887455_1
244	CRC711	Vibrio cholerae	O1	India	1962	Not noted	7PET	Hu et al, Proc Natl Acad Sci USA 2016	GCF_001887435_1
245	E1162	Vibrio cholerae	O1	China	1962	Not noted	7PET	Hu et al, Proc Natl Acad Sci USA 2016	GCF_001887495_1
246	A1552	Vibrio cholerae	O1	Peru	1992	Clinical	7PET	Allué-Guardia et al, Genome Announc 2018	GCF_002892855_1
247	C6706 (resequenced)	Vibrio cholerae	O1	Peru	1991	Clinical	7PET	Watve et al, Genome Announc 2016	SRR4039815
248	C6706_CDC	Vibrio cholerae	O1	Peru	1991	Clinical	7PET	Unpublished (ICDC)	ERR576973
249	IEC224	Vibrio cholerae	O1	Brazil	1994	Clinical	7PET	de Sa Morais et al, Genome Announc 2012	GCF_000250855_1
250	N16961	Vibrio cholerae	O1	Bangladesh	1975	Clinical	7PET	Heidelberg et al, Nature 2000	AE003852AE003853
251	FDAARGOS_223	Vibrio cholerae					7PET	Unpublished (University of Maryland)	GCF_002073335_1
252	N16961_A16	Vibrio cholerae	O1	Bangladesh	1975	Clinical	7PET	Heidelberg et al, Nature 2000	LT907989LT907990
253	92/33213	Vibrio cholerae	O1	Mexico	1992	Clinical	7PET	Domman et al, Science 2017	ERR2008364
254	00-12_S86	Vibrio cholerae	not stated explicity	China	2000	Clinical	7PET	Wang et al, PLoS Negl Trop Dis 2020	GCA_009749145.1
255	MJ_1236	Vibrio cholerae	O1	Bangladesh	1994	Clinical	7PET	Grim et al, J Bacteriol 2010	GCF_000022585_1
256	10-13_S12	Vibrio cholerae	not stated explicity	China	2010	Clinical	7PET	Wang et al, PLoS Negl Trop Dis 2020	GCA_009748935.1
257	09-42_S155	Vibrio cholerae	not stated explicity	China	2009	Clinical	7PET	Wang et al, PLoS Negl Trop Dis 2020	GCA_009748985.1
258	FJ147	Vibrio cholerae	O1	China	2005	Uncertain	7PET	Didelot et al., PLoS Genet 2015	GCF_000963555_1
259	2010EL_1786	Vibrio cholerae	O1	Haiti	2010	Clinical	7PET	Reimer et al, Emerg Infect Dis 2011	GCF_000166455_1
260	2012EL_2176	Vibrio cholerae	O1	Haiti	2012	Clinical	7PET	Folster et al, Emerg Infect Dis 2014	GCF_000765415_1
261	09-5_S54	Vibrio cholerae	not stated explicity	China	2009	Environmental	7PET	Wang et al, PLoS Negl Trop Dis 2020	GCA_009748975.1
262	10-17_S15	Vibrio cholerae	not stated explicity	China	2010	Clinical	7PET	Wang et al, PLoS Negl Trop Dis 2020	GCA_009748925.1
263	11-5_S25	Vibrio cholerae	not stated explicity	China	2011	Clinical	7PET	Wang et al, PLoS Negl Trop Dis 2020	GCA_009748965.1
264	ICVB_2236_02	Vibrio cholerae	O139	Bangladesh	2014	Clinical	7PET	Dorman et al, Sci Rep 2019	ERR568407
265	01-38_S91	Vibrio cholerae	not stated explicity	China	2001	Clinical	7PET	Wang et al, PLoS Negl Trop Dis 2020	GCA_009749065.1
266	07-15_S120	Vibrio cholerae	not stated explicity	China	2007	Clinical	7PET	Wang et al, PLoS Negl Trop Dis 2020	GCA_009749045.1
267	00-1_S85	Vibrio cholerae	not stated explicity	China	2000	Clinical	7PET	Wang et al, PLoS Negl Trop Dis 2020	GCA_009749165.1
268	08-2_S132	Vibrio cholerae	not stated explicity	China	2008	Carrier	7PET	Wang et al, PLoS Negl Trop Dis 2020	GCA_009749025.1
269	05-15_S38	Vibrio cholerae	not stated explicity	China	2005	Clinical	7PET	Wang et al, PLoS Negl Trop Dis 2020	GCA_009749075.1
270	06-25_S109	Vibrio cholerae	not stated explicity	China	2006	Clinical	7PET	Wang et al, PLoS Negl Trop Dis 2020	GCA_009749125.1
271	3247_CN	Vibrio cholerae		China	1977	Clinical	Gulf_Coast	Didelot et al, PLoS Genet 2015	ERR632095
272	C 7724	Vibrio cholerae	O1	El Salvador	1991	Environmental	Gulf_Coast	Domman et al, Science 2017	ERR2008766
273	CCBT0320	Vibrio cholerae	O1 (genomically O1)	Argentina	1993	Clinical	Gulf_Coast	Dorman et al, Nat Commun 2020	ERS2493864
274	TUC_SF366	Vibrio cholerae	O1	Argentina	1999	Clinical	Gulf_Coast	Domman et al, Science 2017	ERR1024530
275	CCBT0497	Vibrio cholerae	O1 (genomically O1)	Argentina	1998	Clinical	Gulf_Coast	Dorman et al, Nat Commun 2020	ERS2494090
276	2583-87	Vibrio cholerae	O1	Peru	1987	Clinical	Gulf_Coast	Domman et al, Science 2017	ERR2008763
277	A219 (2538-86)	Vibrio cholerae	O1	USA	1986	Clinical	Gulf_Coast	Mutreja et al, Nature 2011	ERR018162
278	2559-78	Vibrio cholerae	O1	United States (LA)	1978	Environmental	Gulf_Coast	Watve et al, Genome Announc 2016	SRR4039825
279	E506	Vibrio cholerae	O1	USA	1974	Clinical	Gulf_Coast	Hu et al, Proc Natl Acad Sci USA 2016	GCF_001887475_1
280	2512-86	Vibrio cholerae	O1	United States (LA)	1986	Environmental	Gulf_Coast	Watve et al, Genome Announc 2016	SRR4039827
281	3569_08	Vibrio cholerae	O1	USA	2008	Environmental	Gulf_Coast	Reimer et al, Emerg Infect Dis 2008	PRJNA73589
282	2497-86	Vibrio cholerae	O1	United States (LA)	1987	Environmental	Gulf_Coast	Watve et al, Genome Announc 2016	SRR4039808
283	A213 (917-84)	Vibrio cholerae	O1	USA	1984	Clinical	Gulf_Coast	Mutreja et al, Nature 2011	ERR018165
284	2740_80	Vibrio cholerae	O1	USA	1980	Environmental	Gulf_Coast	Dillon et al, Mol Biol Evol 2017	GCF_001683415_1
285	2740-80 (resequenced)	Vibrio cholerae	O1	United States (Gulf Coast)	1980	Environmental	Gulf_Coast	Watve et al, Genome Announc 2016	SRR4039803
286	A209 (2741-80)	Vibrio cholerae	O1	USA	1980	Clinical	Gulf_Coast	Mutreja et al, Nature 2011	ERR018166
287	1496-86	Vibrio cholerae	O1	United States (LA)	1986	Environmental	Gulf_Coast	Watve et al, Genome Announc 2016	SRR4039807
288	11-2_S78	Vibrio cholerae	not stated explicity	China	2011	Clinical	/	Wang et al, PLoS Negl Trop Dis 2020	GCA_009747445.1
289	11-1_S22	Vibrio cholerae	not stated explicity	China	2011	Clinical	/	Wang et al, PLoS Negl Trop Dis 2020	GCA_009747465.1
290	08-8_S161	Vibrio cholerae	not stated explicity	China	2008	Clinical	/	Wang et al, PLoS Negl Trop Dis 2020	GCA_009748235.1
291	01-32_S32	Vibrio cholerae	not stated explicity	China	2001	Clinical	/	Wang et al, PLoS Negl Trop Dis 2020	GCA_009748895.1
292	03-5_S97	Vibrio cholerae	not stated explicity	China	2003	Clinical	/	Wang et al, PLoS Negl Trop Dis 2020	GCA_009748835.1
293	03-9_S98	Vibrio cholerae	not stated explicity	China	2003	Clinical	/	Wang et al, PLoS Negl Trop Dis 2020	GCA_009748805.1
294	03-12_S34	Vibrio cholerae	not stated explicity	China	2003	Clinical	/	Wang et al, PLoS Negl Trop Dis 2020	GCA_009748865.1
295	03-1_S94	Vibrio cholerae	not stated explicity	China	2003	Clinical	/	Wang et al, PLoS Negl Trop Dis 2020	GCA_009748885.1
296	03-4_S35	Vibrio cholerae	not stated explicity	China	2003	Clinical	/	Wang et al, PLoS Negl Trop Dis 2020	GCA_009748825.1
297	09-14_S24	Vibrio cholerae	not stated explicity	China	2009	Clinical	/	Wang et al, PLoS Negl Trop Dis 2020	GCA_009748115.1
298	09-29_S41	Vibrio cholerae	not stated explicity	China	2009	Clinical	/	Wang et al, PLoS Negl Trop Dis 2020	GCA_009747865.1
299	07-13_S119	Vibrio cholerae	not stated explicity	China	2007	Carrier	/	Wang et al, PLoS Negl Trop Dis 2020	GCA_009748605.1
300	05-12_S101	Vibrio cholerae	not stated explicity	China	2005	Clinical	/	Wang et al, PLoS Negl Trop Dis 2020	GCA_009748765.1
301	05-13_S37	Vibrio cholerae	not stated explicity	China	2005	Clinical	/	Wang et al, PLoS Negl Trop Dis 2020	GCA_009748745.1
302	04-6_S100	Vibrio cholerae	not stated explicity	China	2004	Clinical	/	Wang et al, PLoS Negl Trop Dis 2020	GCA_009748775.1
303	10-6_S20	Vibrio cholerae	not stated explicity	China	2010	Clinical	/	Wang et al, PLoS Negl Trop Dis 2020	GCA_009747515.1
304	07-18_S122	Vibrio cholerae	not stated explicity	China	2007	Clinical	/	Wang et al, PLoS Negl Trop Dis 2020	GCA_009748585.1
305	10-9_S21	Vibrio cholerae	not stated explicity	China	2010	Clinical	/	Wang et al, PLoS Negl Trop Dis 2020	GCA_009747485.1
306	12-1_S28	Vibrio cholerae	not stated explicity	China	2012	Clinical	/	Wang et al, PLoS Negl Trop Dis 2020	GCA_009747365.1
307	10-5_S19	Vibrio cholerae	not stated explicity	China	2010	Clinical	/	Wang et al, PLoS Negl Trop Dis 2020	GCA_009747505.1
308	12-2_S156	Vibrio cholerae	not stated explicity	China	2012	Clinical	/	Wang et al, PLoS Negl Trop Dis 2020	GCA_009747395.1
309	10-11_S60	Vibrio cholerae	not stated explicity	China	2010	Clinical	/	Wang et al, PLoS Negl Trop Dis 2020	GCA_009747705.1
310	12-3_S81	Vibrio cholerae	not stated explicity	China	2012	Clinical	/	Wang et al, PLoS Negl Trop Dis 2020	GCA_009747335.1
311	12-6_S30	Vibrio cholerae	not stated explicity	China	2012	Clinical	/	Wang et al, PLoS Negl Trop Dis 2020	GCA_009747325.1
312	10-18_S16	Vibrio cholerae	not stated explicity	China	2010	Clinical	/	Wang et al, PLoS Negl Trop Dis 2020	GCA_009747545.1
313	391	Vibrio cholerae	O1	Mexico	2010	Environmental	MX-2	Domman et al, Science 2017	ERR163261
314	2283	Vibrio cholerae	O1	Mexico	2010	Environmental	MX-2	Domman et al, Science 2017	ERR163266
315	2284	Vibrio cholerae	O1	Mexico	2010	Environmental	MX-2	Domman et al, Science 2017	ERR163267
316	586	Vibrio cholerae	O1	Mexico	2010	Environmental	MX-2	Domman et al, Science 2017	ERR163262
317	667	Vibrio cholerae	O1	Mexico	2010	Environmental	MX-2	Domman et al, Science 2017	ERR163264
318	11-3_S23	Vibrio cholerae	not stated explicity	China	2011	Clinical	/	Wang et al, PLoS Negl Trop Dis 2020	GCA_009747565.1
319	99/2110	Vibrio cholerae	O1	Mexico	1999	Clinical	MX-2	Domman et al, Science 2017	ERR2008356
320	1876	Vibrio cholerae	O1	Mexico	1999	Clinical	MX-2	Domman et al, Science 2017	ERR108520
321	819	Vibrio cholerae	O1	Mexico	2010	Environmental	MX-2	Domman et al, Science 2017	ERR163265
322	00/3079	Vibrio cholerae	O1	Mexico	2000	Clinical	MX-2	Domman et al, Science 2017	ERR2008415
323	1127	Vibrio cholerae	O1	Mexico	1999	Clinical	MX-2	Domman et al, Science 2017	ERR108519
324	99/2118	Vibrio cholerae	O1	Mexico	1999	Clinical	MX-2	Domman et al, Science 2017	ERR2008431
325	00/3275	Vibrio cholerae	O1	Mexico	2000	Clinical	MX-2	Domman et al, Science 2017	ERR2008745
326	99/1127	Vibrio cholerae	O1	Mexico	1999	Clinical	MX-2	Domman et al, Science 2017	ERR2008354
327	1596	Vibrio cholerae	O1	Mexico	2004	Environmental	MX-2	Domman et al, Science 2017	ERR108534
328	VC_2283_05	Vibrio cholerae	O1	Argentina	2005	Clinical	MX-2	Domman et al, Science 2017	ERR353353
329	VC_521_09	Vibrio cholerae	O1	Paraguay	2009	Clinical	MX-2	Domman et al, Science 2017	ERR353352
330	TUC_VC849_07	Vibrio cholerae	non O1	Argentina	2007	Clinical	MX-2	Domman et al, Science 2017	ERR1024528
331	TUC_VC182_14	Vibrio cholerae	O1	Argentina	2014	Clinical	MX-2	Domman et al, Science 2017	ERR1024531
332	09-32_S45	Vibrio cholerae	not stated explicity	China	2009	Clinical	/	Wang et al, PLoS Negl Trop Dis 2020	GCA_009747845.1
333	09-38_S50	Vibrio cholerae	not stated explicity	China	2009	Clinical	/	Wang et al, PLoS Negl Trop Dis 2020	GCA_009747805.1
334	09-28_S40	Vibrio cholerae	not stated explicity	China	2009	Clinical	/	Wang et al, PLoS Negl Trop Dis 2020	GCA_009747915.1
335	12-4_S82	Vibrio cholerae	not stated explicity	China	2012	Carrier	/	Wang et al, PLoS Negl Trop Dis 2020	GCA_009747265.1
336	12-5_S29	Vibrio cholerae	not stated explicity	China	2012	Clinical	/	Wang et al, PLoS Negl Trop Dis 2020	GCA_009747285.1
337	09-23_S35	Vibrio cholerae	not stated explicity	China	2009	Clinical	/	Wang et al, PLoS Negl Trop Dis 2020	GCA_009748035.1
338	09-24_S36	Vibrio cholerae	not stated explicity	China	2009	Clinical	/	Wang et al, PLoS Negl Trop Dis 2020	GCA_009747985.1
339	06-11_S39	Vibrio cholerae	not stated explicity	China	2006	Carrier	/	Wang et al, PLoS Negl Trop Dis 2020	GCA_009748725.1
340	09-39_S51	Vibrio cholerae	not stated explicity	China	2009	Clinical	/	Wang et al, PLoS Negl Trop Dis 2020	GCA_009747765.1
341	08-12_S128	Vibrio cholerae	not stated explicity	China	2008	Environmental	/	Wang et al, PLoS Negl Trop Dis 2020	GCA_009748485.1
342	09-26_S38	Vibrio cholerae	not stated explicity	China	2009	Carrier	/	Wang et al, PLoS Negl Trop Dis 2020	GCA_009747945.1
343	09-17_S30	Vibrio cholerae	not stated explicity	China	2009	Clinical	/	Wang et al, PLoS Negl Trop Dis 2020	GCA_009748105.1
344	08-14_S129	Vibrio cholerae	not stated explicity	China	2008	Environmental	/	Wang et al, PLoS Negl Trop Dis 2020	GCA_009748435.1
345	08-19_S131	Vibrio cholerae	not stated explicity	China	2008	Clinical	/	Wang et al, PLoS Negl Trop Dis 2020	GCA_009748355.1
346	09-33_S46	Vibrio cholerae	not stated explicity	China	2009	Clinical	/	Wang et al, PLoS Negl Trop Dis 2020	GCA_009747815.1
347	09-20_S8	Vibrio cholerae	not stated explicity	China	2009	Clinical	/	Wang et al, PLoS Negl Trop Dis 2020	GCA_009748025.1
348	09-19_S32	Vibrio cholerae	not stated explicity	China	2009	Clinical	/	Wang et al, PLoS Negl Trop Dis 2020	GCA_009748055.1
349	09-16_S26	Vibrio cholerae	not stated explicity	China	2009	Clinical	/	Wang et al, PLoS Negl Trop Dis 2020	GCA_009748125.1
350	09-8_S57	Vibrio cholerae	not stated explicity	China	2009	Clinical	/	Wang et al, PLoS Negl Trop Dis 2020	GCA_009747685.1
351	09-13_S143	Vibrio cholerae	not stated explicity	China	2009	Carrier	/	Wang et al, PLoS Negl Trop Dis 2020	GCA_009748185.1
352	09-9_S58	Vibrio cholerae	not stated explicity	China	2009	Carrier	/	Wang et al, PLoS Negl Trop Dis 2020	GCA_009747665.1
353	09-10_S141	Vibrio cholerae	not stated explicity	China	2009	Environmental	/	Wang et al, PLoS Negl Trop Dis 2020	GCA_009748205.1
354	09-7_S56	Vibrio cholerae	not stated explicity	China	2009	Clinical	/	Wang et al, PLoS Negl Trop Dis 2020	GCA_009747695.1
355	09-12_S142	Vibrio cholerae	not stated explicity	China	2009	Environmental	/	Wang et al, PLoS Negl Trop Dis 2020	GCA_009748265.1
356	07-16_S121	Vibrio cholerae	not stated explicity	China	2007	Clinical	/	Wang et al, PLoS Negl Trop Dis 2020	GCA_009748615.1
357	07-3_S124	Vibrio cholerae	not stated explicity	China	2007	Clinical	/	Wang et al, PLoS Negl Trop Dis 2020	GCA_009748505.1
358	07-4_S125	Vibrio cholerae	not stated explicity	China	2007	Carrier	/	Wang et al, PLoS Negl Trop Dis 2020	GCA_009748545.1
359	07-19_S123	Vibrio cholerae	not stated explicity	China	2007	Carrier	/	Wang et al, PLoS Negl Trop Dis 2020	GCA_009748555.1
360	06-21_S108	Vibrio cholerae	not stated explicity	China	2006	Clinical	/	Wang et al, PLoS Negl Trop Dis 2020	GCA_009748695.1
361	08-7_S140	Vibrio cholerae	not stated explicity	China	2008	Carrier	/	Wang et al, PLoS Negl Trop Dis 2020	GCA_009748215.1
362	08-10_S23	Vibrio cholerae	not stated explicity	China	2008	Carrier	/	Wang et al, PLoS Negl Trop Dis 2020	GCA_009748525.1
363	08-3_S137	Vibrio cholerae	not stated explicity	China	2008	Clinical	/	Wang et al, PLoS Negl Trop Dis 2020	GCA_009748325.1
364	08-15_S160	Vibrio cholerae	not stated explicity	China	2008	Carrier	/	Wang et al, PLoS Negl Trop Dis 2020	GCA_009748455.1
365	08-6_S139	Vibrio cholerae	not stated explicity	China	2008	Carrier	/	Wang et al, PLoS Negl Trop Dis 2020	GCA_009748275.1
366	08-16_S130	Vibrio cholerae	not stated explicity	China	2008	Carrier	/	Wang et al, PLoS Negl Trop Dis 2020	GCA_009748425.1
367	06-8_S158	Vibrio cholerae	not stated explicity	China	2006	Clinical	/	Wang et al, PLoS Negl Trop Dis 2020	GCA_009748685.1
368	10-14_S13	Vibrio cholerae	not stated explicity	China	2010	Clinical	/	Wang et al, PLoS Negl Trop Dis 2020	GCA_009747575.1
369	10-12_S11	Vibrio cholerae	not stated explicity	China	2010	Clinical	/	Wang et al, PLoS Negl Trop Dis 2020	GCA_009747645.1
370	07-12_S118	Vibrio cholerae	not stated explicity	China	2007	Clinical	/	Wang et al, PLoS Negl Trop Dis 2020	GCA_009748645.1
371	10-16_S65	Vibrio cholerae	not stated explicity	China	2010	Clinical	/	Wang et al, PLoS Negl Trop Dis 2020	GCA_009747605.1
372	09-40_S53	Vibrio cholerae	not stated explicity	China	2009	Clinical	/	Wang et al, PLoS Negl Trop Dis 2020	GCA_009747755.1
373	MS6	Vibrio cholerae	O1	Thailand/Myanmar border	2008	Clinical	/	Okada et al, PLoS ONE 2014	GCF_000829215_1
374	06-20_S107	Vibrio cholerae	not stated explicity	China	2006	Clinical	/	Wang et al, PLoS Negl Trop Dis 2020	GCA_009748665.1
375	11-7_S27	Vibrio cholerae	not stated explicity	China	2011	Clinical	/	Wang et al, PLoS Negl Trop Dis 2020	GCA_009747375.1
376	10-15_S14	Vibrio cholerae	not stated explicity	China	2010	Clinical	/	Wang et al, PLoS Negl Trop Dis 2020	GCA_009747615.1
377	09-27_S39	Vibrio cholerae	not stated explicity	China	2009	Clinical	/	Wang et al, PLoS Negl Trop Dis 2020	GCA_009747905.1
378	08-4_S138	Vibrio cholerae	not stated explicity	China	2008	Clinical	/	Wang et al, PLoS Negl Trop Dis 2020	GCA_009748285.1
379	09-25_S37	Vibrio cholerae	not stated explicity	China	2009	Clinical	/	Wang et al, PLoS Negl Trop Dis 2020	GCA_009747955.1
380	09-31_S44	Vibrio cholerae	not stated explicity	China	2009	Clinical	/	Wang et al, PLoS Negl Trop Dis 2020	GCA_009747875.1
381	09-6_S55	Vibrio cholerae	not stated explicity	China	2009	Clinical	/	Wang et al, PLoS Negl Trop Dis 2020	GCA_009747745.1
382	09-18_S31	Vibrio cholerae	not stated explicity	China	2009	Clinical	/	Wang et al, PLoS Negl Trop Dis 2020	GCA_009748085.1
383	09-21_S34	Vibrio cholerae	not stated explicity	China	2009	Clinical	/	Wang et al, PLoS Negl Trop Dis 2020	GCA_009748005.1
384	08-22_S135	Vibrio cholerae	not stated explicity	China	2008	Clinical	/	Wang et al, PLoS Negl Trop Dis 2020	GCA_009748345.1
385	08-21_S134	Vibrio cholerae	not stated explicity	China	2008	Clinical	/	Wang et al, PLoS Negl Trop Dis 2020	GCA_009748385.1
386	11-6_S26	Vibrio cholerae	not stated explicity	China	2011	Clinical	/	Wang et al, PLoS Negl Trop Dis 2020	GCA_009747415.1
387	09-15_S25	Vibrio cholerae	not stated explicity	China	2009	Clinical	/	Wang et al, PLoS Negl Trop Dis 2020	GCA_009748165.1
388	08-20_S133	Vibrio cholerae	not stated explicity	China	2008	Clinical	/	Wang et al, PLoS Negl Trop Dis 2020	GCA_009748405.1
